# Supplementary material for: Improved clinical communication OSCE scores after simulation-based training: Results of a comparative study
Source: PLoS One. 2020 Sep 4;15(9):e0238542. doi: 10.1371/journal.pone.0238542 (PMC7473530; doi:10.1371/journal.pone.0238542)
Supplement: S1 File — (XLSX) [file pone.0238542.s005.xlsx]

## Sheet: Feuil1
P5_1_P7_0	ECOS_before2019	H0F1	Note	Difficult	Stress	Bad_stress	Patient_well_simulated	Appropriate_communication_skills	Debrief_need	Prior_formation	Prior_form_012	Prior_theo	Prior_simulation	Simulation_more_efficient	Simulation_decrease_stress	Simulation_increase_results	Simulation_adequatetoECOS	Currentformation_sufficient	More_training_needed	Simulimprov_internship	ECOS_improve_internship	Master_listen_empathy	Master_language	Master_education	Master_announce_severe_cancer	Master_announce_medicalerror	Simulimprov_anamn_skills	Simulimprov_physicalex_skilss	Simulimprov_tech_skilss	Simulimprov_commskills	Simulimprov_resident_doctor_skills
0	0	1	8	25	25	75	100	75	100	2	2	0	1	100	50	50	75	25	75	100	100	100	75	75	0	25	25	25	100	50	75
0	0	1	8	75	75	75	75	75	100	3	2	1	1	100	75	75	100	75	100	100	75	100	75	75	0	25	100	100	100	75	100
1	0	1	8	50	25	25	75	75	100	3	2	1	1	75	75	75	75	100	0	100	100	75	100	25	50	0	50	50	100	100	100
1	0	0	8	50	25	25	75	75	75	1	1	1	0					75	75	100	100	75	75	75	50	25	100	75	75	100	75
1	0	1	8	25	75	75	100	25	75	1	1	1	0					50	75	75	75	100	75	50	50	25	25	25	25	75	50
0	0	1	7	75	100	75	75	75	100	3	2	1	1	75	25	25	0	25	50	75	75	75	75	75	25	25	75	75	75	75	75
1	1	1	8	0	25	0	50	50	100	1	1	1	0	75	75	75	75	75	75	75	25	50	75	25	25	25	75	75	75	75	75
1	0	1	5	50	100	100	25	0	100	2	2	0	1	100	50	50	25	75	75	100	100	100	100	100	50	50	100	100	100	100	100
1	0	0	9	25	25	25	75	75	100	1	1	1	0					50	100	100	100	100	75	100	25	25	100	100	100	100	100
1	0	1	7	50	50	75	75	75	100	3	2	1	1	100	75	50	75	50	100	100	100	100	100	75	75	75	75	75	75	75	100
1	1	1	6	50	100	100	25	50	100	0	0	0	0					25	100	100	100	100	50	25	75	75	100	100	100	100	100
1	0	1	9	25	75	50	75	75	100	3	2	1	1	100	75	75	75	50	25	75	75	75	75	75	25	25	100	25	75	75	100
1	0	1	8	25	75	75	25	75	75	1	1	1	0					25	100	100	100	75	75	25	25	25	100	100	100	100	100
1	0	1	4	75	75	75	50	25	75	3	2	1	1	75	75	75	25	75	75	75	100	75	75	75	25	25	100	25	25	75	75
1	0	0	7	25	75	75	0	50	100	3	2	1	1	100	75	100	75	100	75	75	75	75	100	100	75	25	25	75	75	75	100
1	0	1	6	25	25	0	25	25	100	1	1	1	0	50	25	75	50	50	100	75	75	75	75	75	75	50	100	50	50	100	100
0	0	1	8	25	75	75	75	75	100	2	2	0	1	100	100	100	75	25	100	100	100	75	75	25	0	0	100	100	100	100	100
1	0	1	6	75	75	75	75	50	100	1	1	1	0					50	25	50	50	100	75	50	75	25	50	25	25	50	75
1	0	1	7	0	25	50	75	50	100	3	2	1	1	100	75	50	0	75	50	75	50	75	75	100	50	50	100	75	75	100	100
1	0	1	9	0	0	0	100	100	100	3	2	1	1	100	25	50	25	25	100	75	100	75	100	50	100	50	100	100	100	100	100
1	0	1	8	25	50	75	75	100	100	1	1	1	0	100	50	50	75	50	75	75	75	75	75	50	50	75	75	50	50	75	75
1	1	1	10	0	0	0	75	100	100	3	2	1	1	100	100	100	100	50	75	75	75	100	100	75	50	75	100	100	75	100	100
1	0	1	6	25	25	25	75	75	100	3	2	1	1	100	100	50	100	50	75	75	75	75	75	50	50	50	75	75	75	75	75
1	0	1	7	25	75	75	25	50	100	1	1	1	0					25	75	100	100	100	75	75	25	0	100	100	100	100	100
1	0	1	8	0	0	25	100	100	100	3	2	1	1	100	100	100	75	50	100	100	75	100	100	75	50	0	75	25	25	75	75
1	0	0	7	50	0	0	75	75	100	3	2	1	1	100	100	75	75	25	100	100	100	100	50	100	50	75	75	75	0	100	75
1	0	0	7	75	75	50	75	75	100	3	2	1	1	100	50	75	75	25	100	100	100	75	75	75	75	75	100	100	100	100	100
1	0	0	8	75	50	25	75	100	100	0	0	0	0	75	75	75	75	75	50	100	100	100	75	75	75	0	100	100	100	100	100
0	0	0	7	50	50	75	75	75	100	3	2	1	1	50	25	50	50	50	50	75	75	75	75	50	25	25	75	75	75	75	75
1	0	0	9	0	0	0	50	75	100	1	1	1	0					0	100	100	75	75	75	75	50	25	75	50	100	75	75
1	0	1	8	50	50	75	75	100	100	3	2	1	1	100	100	75	100	25	100	100	100	75	75	50	50	50	100	100	100	100	100
1	0	1	6	100	100	100	75	0	75	1	1	1	0					75	50	75	0	100	100	75	75	25	75	25	50	75	75
1	0	1	8	25	0	0	75	75	100	3	2	1	1	75	25	100	75	75	100	100	100	75	75	50	25	25	100	100	50	100	100
1	0	0	6	50	50	25	50	50	100	0	0	0	0					25	100	75	75	50	25	50	0	0	75	100	100	100	100
1	0	1	7	75	75	75	75	100	100	1	1	1	0	100	75	75	100	50	75	100	100	75	75	25	0	0	75	100	100	75	100
1	0	1	8	50	75	75	75	75	100	1	1	1	0					25	100	100	100	75	25	25	25	25	100	100	100	100	100
1	0	0	9	50	25	100	100	100	100	2	2	0	1	75	50	100	100	75	25	25	25	100	75	75	25	25	100	100	100	100	100
1	1	0	8	50	75	100	75	75	100	3	2	1	1	100	75	75	75	50	75	100	100	100	75	50	25	0	75	100	75	75	100
1	1	1	9	25	0	0	75	100	100	3	2	1	1	100	100	100	100	0	100	100	100	100	50	50	50	50	100	100	100	100	100
0	0	1	0	25	50	25	100	100	100	1	1	1	0					0	100	100	100	75	25	25	0	0	100	100	100	100	100
0	0	1	7	50	75	75	75	75	100	2	2	0	1	25	0	0	0	25	100	100	100	75	75	75	0	25	50	75	100	100	100
1	0	1	7	25	25	25	75	75	100	1	1	1	0					25	75	75	100	100	100	25	0	0	100	100	100	100	100
1	0	0	8	50	50	75	25	50	75	1	1	1	0	100	75	75	75	50	50	75	75	75	75	75	75	75	75	75	75	75	75
1	0	0	5	50	50	50	50	50	50	0	0	0	0	50	50	50	50	50	50	50	50	50	50	50	50	50	50	50	50	50	50
0	0	1	7	50	25	0	50	50	100	3	2	1	1	75	50	50	75	25	75	50	50	100	100	75	25	25	75	75	75	50	75
1	0	1	7	50	75	75	50	50	100	3	2	1	1	100	100	100	50	75	100	100	25	75	75	50	75	50	100	50	50	100	75
0	0	0	6	75	75	75	50	0	100	0	0	0	0	50	50	75	50	25	75	75	25	75	25	50	25	50	75	75	75	75	75
1	0	1	8	25	75	75	75	75	100	3	2	1	1	100	75	75	75	50	100	100	75	100	100	75	50	25	50	50	100	100	100
1	0	0	8	25	75	25	75	75	100	1	1	1	0					25	75	100	100	75	75	50	25	25	100	100	100	100	100
1	0	0	8	25	50	25	50	50	100	1	1	1	0	75	50	75	75	75	50	75	75	100	75	75	25	25	75	25	50	75	75
1	0	1	8	25	75	75	75	100	100	1	1	1	0					25	100	100	75	75	75	50	25	0	75	75	50	75	100
1	0	1	8	25	0	25	100	75	100	3	2	1	1	100	100	100	100	25	100	100	100	75	75	50	25	0	100	100	100	100	100
1	0	1	6	25	75	100	0	0	50	3	2	1	1	50	0	0	25	75	25	25	0	100	50	50	25	25	50	50	100	0	50
0	0	0	7	50	50	50	25	0	75	2	2	0	1	75	0	0	50	25	75	75	75	100	50	100	0	0	25	25	50	75	75
0	0	1	8	75	75	75	25	25	75	1	1	1	0					25	100	100	50	75	75	25	25	25	75	75	75	75	75
1	0	1	8	25	75	75	75	100	100	1	1	1	0					0	100	100	100	100	25	75	25	25	100	100	100	100	100
1	1	1	8	25	25	25	75	75	75	3	2	1	1	50	25	25	25	100	50	75	75	100	25	75	75	0	75	75	100	75	75
1	0	0	6	50	100	75	50	75	100	1	1	1	0					75	50	75	75	75	100	50	25	0	75	25	0	75	75
1	0	0	5	75	100	75	50	25	100	1	1	1	0	75	25	50	75	100	25	75	75	75	50	75	75	50	100	25	25	75	50
1	0	1	8	0	25	50	25	75	75	1	1	1	0					100	0	75	50	75	75	75	25	25	0	0	75	75	25
0	0	1	6	75	50	50	50	75	100	2	2	0	1	75	75	75	75	25	75	100	75	100	50	50	0	0	50	25	25	75	75
1	0	1	7	25	25	25	100	75	100	3	2	1	1	100	100	100	100	75	50	100	100	75	75	50	50	25	75	50	75	75	75
1	0	1	9	50	75	50	75	100	100	1	1	1	0					25	100	100	75	100	100	75	25	25	50	75	100	100	100
1	1	1	8	50	25	25	50	75	75	3	2	1	1	100	100	50	50	25	75	100	100	75	25	50	25	25	75	75	50	75	75
1	0	0	8	50	50	75	75	50	75	1	1	1	0					50	50	50	50	75	75	50	50	50	75	75	75	75	75
1	0	0	6	25	25	25	50	25	100	2	2	0	1	75	75	25	75	25	75	75	100	100	100	100	25	25	100	75	50	75	75
0	0	1	7	50	75	100	50	25	100	2	2	0	1	75	25	50	50	25	75	75	50	75	50	25	0	0	75	75	100	75	75
1	1	0	8	0	0	0	100	75	100	3	2	1	1	100	100	100	75	25	100	100	100	75	100	75	50	50	100	100	100	100	100
1	1	1	10	50	100	25	100	100	100	3	2	1	1	100		100	100	100	100	100	100	100	100	50	50	50	100	100	100	100	100
1	0	1	8	25	50	75	50	100	100	1	1	1	0					50	100	100	100	75	75	75	25	0	50	75	100	100	75
1	0	1	8	75	50	25	75	100	100	3	2	1	1	100	50	25	50	100	0	75	75	100	100	75	75	75	75	75	75	75	75
1	0	1	8	50	75	25	25	75	100	2	2	0	1	100	75	75	75	50	50	75	75	100	100	75	25	0	100	100	100	100	100
1	0	0	6	50	75	75	75	100	100	1	1	1	0	75	50	75	50	25	100	100	100	50	75	25	0	0	100	75	75	75	100
1	0	1	9	25	25	25	75	75	100	1	1	1	0					75	50	100	100	100	100	75	25	25	75	25	50	75	75
0	0	1	8	50	75	75	50	50	75	2	2	0	1	75	50	50	50	0	75	75	50	75	50	25	0	0	75	25	50	75	50
0	0	0	7	50	75	100	25	25	75	3	2	1	1	100	75	75	75	75	50	50	75	100	75	25	25	0	75	25	50	50	100
1	0	0	9	50	50	25	75	75	75	1	1	1	0	75				75	50	50	50	100	100	75	75	50	75	100	100	75	100
1	0	1	2	50	50	25	25	25	100	1	1	1	0					50	25	50	25	100	75	75	75	25	25	25	25	75	25
0	0	1	7	50	75	100	75	0	100	3	2	1	1	100	0	0	75	0	75	75	100	100	25	25	0	0	100	100	100	100	100
1	0	1	6	25	25	75	0	25	100	3	2	1	1	100	50	75	25	25	100	100	100	100	100	100	25	25	50	100	100	100	100
0	0	1	8	25	25	50	50	100	100	2	2	0	1	100	75	75	75	50	100	100	100	75	50	25	0	0	75	100	100	100	100
0	0	1	7	25	75	75	50	50	100	3	2	1	1	75	50	50	75	25	75	50	75	75	75	50	50	50	75	75	100	75	75
0	1	1	7	50	25	50	25	75	100	2	2	0	1	100	100	100	75	0	100	100	100	75	50	75	25	25	100	100	100	100	100
1	1	0	8	75	25	25	25	25	100	3	2	1	1	100	25	50	75	75	0	100	0	75	75	75	25	25	75	25	75	75	75
0	0	0	9	50	75	25	75	75	100	3	2	1	1	100	25	50	75	25	75	75	25	75	50	0	25	0	75	75	75	75	75
0	1	1	8	25	25	25	75	75	100	0	0	0	0	25	25	50	50	0	100	100	100	25	25	25	25	25	100	100	100	100	100
0	1	1	8	50	0	25	75	75	100	3	2	1	1	100	100	100	100	0	100	100	75	75	75	25	0	0	100	100	100	100	100
0	0	1	5	75	100	100	75	50	75	2	2	0	1	100	50	25	25	0	100	100	75	75	75	25	0	0	100	100	100	100	100
0	0	1	8	50	50	75	100	75	100	1	1	1	0	75	75	75	75	50	75	100	100	75	75	75	75	50	75	25	25	75	50
0	0	0	9	25	25	25	75	100	100	0	0	0	0					0	100	100	100	100	100	100	25	25	25	25	25	100	100
0	0	1	8	50	75	100	75	75	100	3	2	1	1	75	25	25	0	0	75	75	75	100	100	75	25	25	75	75	100	75	75
1	0	1	9	25	0	0	100	100	75	3	2	1	1	100	75	75	75	100	75	75	100	75	75	50	50	75	75	50	75	100	100
0	0	1	7	0	0	0	100	100	100	1	1	1	0	50	100	100	100	75	75	50	75	100	100	50	25	25	100	100	100	100	100
1	0	0	10	25	25	75	50	75	100	3	2	1	1	100	75	75	75	25	75	75	75	75	75	75	75	75	100	100	100	100	100
0	0	1	8	75	75	50	50	100	100	3	2	1	1	100	75	75	75	25	75	100	100	100	75	75	25	25	100	100	100	100	100
0	0	0	7	25	50	75	75	50	100	1	1	1	0					25	50	75	75	75	75	75	50	50	75	75	75	75	75
0	0	0	7	25	25	50	75	100	100	3	2	1	1	100	75	50	100	25	75	75	100	25	75	50	25	50	100	100	100	100	100
1	0	0	7	50	50	75	0	25	100	1	1	1	0	100	50	50	75	50	100	100	100	75	75	75	50	50	50	50	50	75	75
1	0	1	9	50	50	50	50	50	50	1	1	1	0	50	50	50	50	100	100	100	100	100	100	100	100	100	100	100	100	100	100
1	0	1	5	50	75	100	0	0	50	3	2	1	1	75	75	75	50	25	25	75	75	100	100	100	75	75	25	25	75	0	25
1	0	1	8	50	50	50	100	100	100	3	2	1	1	100	100	100	100	75	100	100	100	100	100	100	75	75	100	50	50	100	100
1	0	1	6	75	75	75	75	75	100	1	1	1	0	100	25	50	100	25	50	75	50	100	75	50	25	25	100	100	50	50	75
1	0	0	8	0	25	0	100	100	100	3	2	1	1	100	100	100	75	25	100	100	100	100	100	75	25	25	100	100	100	100	100
1	0	0	7	25	75	75	75	100	100	3	2	1	1	100	50	25	0	25	25	75	75	100	75	25	25	25	100	100	100	100	100
1	0	1	7	75	50	25	75	50	75	3	2	1	1	100	75	50	75	75	50	75	75	75	50	25	25	0	75	50	25	75	75
0	0	1	8	25	25	75	75	100	100	1	1	1	0	75	100	100	100	0	100	100	75	75	75	50	0	0	100	100	100	100	100
0	0	1	6	75	75	75	50	75	100	1	1	1	0	100	100	100	100	0	100	100	75	75	75	50	0	0	100	100	100	100	100
1	0	1	8	50	100	75	75	75	100	3	2	1	1	100	75	75	75	25	100	100	100	100	50	75	75	50	75	50	50	100	100
1	0	1	8	25	50	50	100	100	100	3	2	1	1	100	100	100	100	100	50	75	50	100	75	50	75	25	75	75	100	75	100
1	0	0	7	25	50	25	75	75	100	3	2	1	1	100	100	100	100	50	75	75	75	100	75	75	25	25	100	25	25	100	100
1	1	1	6	50	50	75	75	75	100	1	1	1	0	75	75	75	75	75	100	100	100	75	75	75	50	50	100	100	100	100	100
1	1	1	8	50	75	0	100	100	100	3	2	1	1	100	75	75	75	25	100	100	100	100	100	100	75	75	100	50	100	100	100
1	1	1	8	25	50	25	100	100	100	3	2	1	1	100	75	50	100	75	75	75	75	100	75	50	25	50	50	50	75	75	75
1	0	0	5	100	100	75	75	75	100	1	1	1	0	75	25	0	50	100	75	75	100	75	75	25	25	0	75	50	25	50	50
1	0	0	9	0	25	25	75	75	100	1	1	1	0	75	50	50	75	75	75	100	75	100	100	75	50	50	75	25	0	75	75
1	0	1	8	50	75	75	75	75	75	1	1	1	0					75	75	75	75	75	75	50	0	0	75	50	75	75	50
1	1	1	8	25	75	25	75	75	75	2	2	0	1	100	25	75	100	75	25	75	50	100	25	25	75	0	100	100	25	75	50
0	0	1	9	50	50	25	100	100	100	2	2	0	1	50	25	25	25	25	75	75	75	75	50	25	25	25	75	50	100	50	75
0	0	1	7	25	50	50	100	100	100	3	2	1	1	100	50	50	100	50	100	100	75	100	75	50	25	0	100	100	100	75	75
0	0	1	8	50	50	50	75	100	75	2	2	0	1	100	75	75	100	25	75	75	100	75	75	75	0	0	100	100	100	100	75
0	0	1	7	50	100	75	25	50	100	3	2	1	1	25	25	75	100	50	75	75	75	100	50	50	0	0	25	75	100	50	75
0	0	1	8	75	75	50	75	75	100	2	2	0	1	100	50	50	25	25	100	100	100	75	50	25	0	0	75	75	50	75	75
0	0	1	7	25	75	75	75	50	100	0	0	0	0					25	75	75	50	75	50	25	0	0	75	75	100	50	50
0	0	1	5	100	100	100	50	25	100	0	0	0	0					50	100	100	100	100	75	50	0	0	100	100	100	100	100
0	0	1	6	50	75	25	75	75	100	3	2	1	1	100	100	100	100	75	100	100	50	100	75	75	0	0	100	100	100	100	100
0	0	1	7	50	50	50	50	25	100	2	2	0	1	75	75	50	50	25	100	100	100	50	25	25	0	0	50	0	0	75	75
0	0	1	6	25	75	75	100	25	25	1	1	1	0					75	25	25	25	100	75	75	25	25	75	75	75	75	100
0	0	1	9	50	50	50	0	50	100	3	2	1	1	100	50	50	75	25	100	100	50	75	75	75	25	0	100	100	100	100	100
0	0	1	7	50	75	75	100	50	100	1	1	1	0	50	50	50	50	25	75	75	75	100	75	50	25	0	100	100	75	100	100
0	1	1	6	100	75	100	75	75	75	1	1	1	0	75	75	75	50	75	50	75	0	100	75	75	25	0	100	100	100	100	100
0	1	1	8	25	25	25	75	75	100	3	2	1	1	100	75	75	75	25	75	100	100	100	100	25	0	0	100	100	25	100	100
0	0	1	7	50	25	75	75	75	100	2	2	0	1	75	25	25	25	0	75	75	50	100	100	75	25	0	100	100	100	75	100
0	0	1	8	25	75	25	0	100	100	2	2	0	1	50	75	100	100	75	100	100	100	100	100	75	0	0	75	75	50	100	100
0	0	0	8	25	25	50	100	100	75	3	2	1	1	100	100	100	100	25	100	100	100	75	25	75	0	0	100	100	100	100	100
0	0	1	8	50	75	75	25	75	75	3	2	1	1	100	75	25	50	50	75	75	50	75	75	50	0	25	50	75	75	25	25
0	0	1	7	25	0	25	75	75	100	1	1	1	0					50	75	100	50	100	75	25	0	0	100	100	100	50	100
0	0	1	5	50	75	100	75	25	100	2	2	0	1	100	50	50	25	25	100	100	100	75	75	25	0	0	100	100	100	100	100
0	0	1	8	25	50	75	100	75	100	1	1	1	0					0	75	100	100	75	75	75	0	0	75	50	75	100	100
0	0	0	7	25	25	75	50	75	75	3	2	1	1	75	50	50	100	25	75	75	100	100	75	75	0	0	50	50	100	100	100
0	0	1	7	75	75	100	75	50	0	2	2	0	1	100	0	50	25	25	75	75	50	75	50	25	0	0	100	75	50	50	50
0	0	0	7	25	50	75	100	100	100	1	1	1	0	100	75	75	100	25	75	75	100	75	75	50	25	25	100	100	100	100	100
0	1	1	5	75	100	75	75	75	100	3	2	1	1	75	75	50	75	75	75	75	75	50	25	25	50	50	100	100	100	100	100
0	0	0	8	50	100	75	50	50	100	0	0	0	0					25	100	100	100	100	75	75	0	0	75	75	75	100	100
0	0	1	6	75	75	75	100	100	100	1	1	1	0					25	100	100	100	75	50	25	25	0	100	100	100	100	100
0	0	0	5	25	50	75	0	25	75	1	1	1	0					25	100	75	25	75	100	75	0	0	75	50	100	75	75
0	0	0	7	50	100	100	25	50	100	3	2	1	1	100	50	50	75	75	75	100	100	100	100	75	75	50	75	75	75	75	75
0	0	0	10	50	25	0	75	100	100	1	1	1	0					25	75	75	75	100	100	25	50	25	50	75	75	100	100
1	1	1	9	25	25	25	50	50	75	2	2	0	1	100	50	50	75	50	50	75	75	75	75	75	75	50	75	75	75	75	75
1	0	1	7	25	100	75	0	0	75	1	1	1	0					25	100	75	0	100	75	25	0	0	100	100	100	100	100
1	0	1	8	25	75	50	75	50	100	1	1	1	0					75	75	75	75	75	75	75	75	75	100	75	100	100	100
1	0	1	7	50	75	25	50	75	75	1	1	1	0					75	50	50	75	75	50	50	25	0	25	25	75	50	50
1	0	1	5	50	75	0	75	0	0	0	0	0	0					75	0	0	0	100	100	75	25	25	0	0	0	0	0
1	0	1	6	25	50	75	0	0	75	3	2	1	1	75	75	75	25	75	50	50	25	100	100	100	100	75	25	25	75	25	25
1	0	1	7	25	75	75	75	50	100	1	1	1	0	100	75	100	75	25	100	100	100	100	100	75	50	25	25	25	50	100	100
1	0	1	9	25	25	75	100	100	50	1	1	1	0	100	100	100	100	25	100	100	100	75	75	25	25	25	100	100	100	100	100
1	1	1	5	75	50	75	25	25	75	1	1	1	0					75	50	25	25	75	75	75	75	25	100	25	25	75	50
1	1	0	8	25	100	0	100	100	100	3	2	1	1	100	50	100	100	50	25	100	100	100	75	75	100	75	100	100	100	25	100
0	0	1	7	25	50	75	75	25	100	3	2	1	1	100	100	100	50	100	75	50	100	75	100	75	0	0	100	100	0	50	50
1	0	0	8	25	50	25	50	100	100	2	2	0	1	100	50	50	75	50	75	75	100	100	75	75	75	25	100	100	100	100	100
1	1	0	9	25	0	50	100	50	75	3	2	1	1	75	0	50	75	100	50	25	0	75	75	75	50	50	50	75	100	50	50
1	0	0	7	75	50	25	100	75	100	1	1	1	0	100	100	100	100	75	75	100	50	75	75	50	75	75	75	0	0	75	100
0	0	1	7	50	25	50	75	75	100	3	2	1	1	100	50	75	75	50	75	75	75	75	50	50	25	25	75	75	75	75	75
0	0	1	8	75	25	25	50	75	100	2	2	0	1	100	100	100	100	25	100	100	100	75	75	25	25	25	100	75	50	100	75
1	0	0	6	75	75	75	75	75	75	1	1	1	0	75	75	75	75	75	75	75	75	75	75	75	75	75	75	75	75	75	75
1	1	1	8	25	50	25	75	50	75	3	2	1	1	75	75	100	75	100	25	75	100	100	75	75	75	50	100	100	100	100	100
0	0	1	6	50	75	100	25	50	75	1	1	1	0					25	75	75	75	75	50	25	0	0	75	75	75	75	75
1	0	1	8	25	75	75	75	50	75	1	1	1	0					50	50	50	50	75	75	75	50	25	75	75	75	50	75
1	1	1	7	25	25	25	75	75	100	3	2	1	1	100	100	100	100	25	100	100	75	75	75	50	50	50	100	100	75	75	75
1	0	0	7	50	75	100	75	75	100	2	2	0	1	75	75	100	75	50	75	75	100	75	75	50	75	75	100	100	100	100	100
1	0	0	8	50	75	75	100	100	100	3	2	1	1	100	75	75	75	75	50	75	75	75	100	75	75	50	75	75	50	75	100
1	0	1	5	50	75	0	75	0	0	0	0	0	0					75	0	0	0	100	100	75	25	25	0	0	0	0	0
1	0	0	5	50	50	50	50	25	50	1	1	1	0					75	25	25	25	75	75	25	25	25	25	75	75	25	50
1	1	1	7	25	50	75	75	100	75	0	0	0	0					25	25	75	75	50	75	50	50	25	75	75	25	75	75
